# Supplementary material for: Male Sex Bias in Immune Biomarkers for Tuberculosis
Source: Front Immunol. 2021 Mar 16;12:640903. doi: 10.3389/fimmu.2021.640903 (PMC8007857; doi:10.3389/fimmu.2021.640903)
Supplement: Supplementary file 3 [file Table_1.xlsx]

## Sheet: Sheet1
Code	Sex	PPD-48	RBC flux (max)	Central slowing	NT1 (48)	NT2 (48)	NT 48 Bx	CD4 L1	CD4 L2	CD4 L3	CD4 1 to 3	CD4 Dermis	CD8 L1	CD8 L2	CD8 L3	CD8 1 to 3	CD8 dermis	M L1	ML2	M L3	M L1 to L3	M dermis	% focal		TB23	TB68	TB71	TB72	TB78	85B	85A	LAM IgG	Ml34	ML02	A	IgE specific	IgG	IgA	IgM	IgE
1	m	200	6.3		154	144	132	751.47	862.79	539.66	707.1	459.94	210.71	510.71	191.07	304.17	184.46	583.33	725.64	723.52	675.36	562.9	15.69		37	13	27	17	4	404	244	116				5	1620	540	63	2548
2	f	272	6.9		225	182	182	1015.1	1141	838.18	983.55	868.09	237.93	271.43	209.62	240.36	190.3	1159.1	1336.3	1283.3	1234.6	1007.2	21.99		28	24	7	17	42	158	308	70	43	16	5	1	3090	770	442	139
3	f	440	9	6.6	240	342	361	701.89	1282	938.64	970.07	764.48	248.21	368.18	279.49	294.96	287.96	704.17	996.43	920	838.61	747.98	16.72		544	9	18	13	1	551	466	2107	45	19	9	4	3040	773	185	206
4	m	225	8.1	4.4	225	156	100	726.83	750	543.33	677.78	542.21	237.65	254.55	204.17	235.18	226.28						17.89		19	12	5	7	1	2130	2146	213	30	0	2	4	1720	291	181	628
5	m	272	4.2		108	120	108	445	367.35	342.55	389.74	333.1	175	104.62	112.5	132.2	102.06	432.35	361.4	334.62	380.79	378.73	13.4		17	9	2	3	3	190	293	55	11	0	1	4	2310	328	135	441
6	f	168	4.3		169	238	240	610	436.54	348.98	465.56	382.48	168.97	209.38	93.55	157.61	130.12	760.98	636.54	439.58	605.67	499.05	11.7		11	7	4	3	10	3	5	677	10	0	0	5	2030	401	258	4414
7	m	255	9.7		110	100	64																		56	23	9	12	9	799	771	2525	34	10	6	5	2730	915	131	6108
8	m	256	6.3		306	441	144	809.68	883.33	514.89	743.95	512.97	442.86	345.16	96.36	313.4	228.77	883.33	1022.9	779.25	900	680.84	13.95		1000	9	9	223	22	349	620	896	49	2	2	5	2960	697	123	3247
9	m	450	6				0																		65	19	91	27	7	121	440					5	1380	305	218	2457
10	m	255	3.9		110	132	154	386.44	452.94	300	384.87	316.96	191.49	161.36	121.95	159.85	149.41	483.67	530.43	400	470.63	426.67	16.3		13	8	1	0	0	1	1	6	4	0	0	4	1760	556	186	590
11	f	nd	7.9		144	196	144	429.79	285.42	289.29	331.79	304.68	114.89	36.17	24.44	58.99	44.8	500	323.08	377.27	401.35	379.47	6.93		108	32	11	8	0	0	2	416	16	0	1	4	2120	257	196	947
12	m	225	6.2				225	625.71	796.55	633.33	682.42	499.21	175.76	186.21	91.04	149.21	79.1	474.47	507.14	477.78	486.75	412.03	11.6		430	64	60	1723	18	3125	3125	10000	195	33	41
13	m		5.7																						47	27	10	12	6	698	782	540	45	2	1	5	2050	369	113	1393
14	f		6.3
15	m	270	7				225																		54	17	13	14	11	13	32	2687	39	1	1
16	f	272	9.3	5.9			225	528	319	188	345		179	51	34	86		449	228	216	298
17	m	324	6				144	362.75	279.25	228.07	287.58	232.53	136.07	36.21	50.82	75	68.15	287.72	304.84	212.28	269.32	237.29	9.17		35	6	12	15	0	2	10	307	29	6	4
18	m	300			169																				720	36	10000	125	1	47	18	32	39	8	4
19	m
20	f		5.6
21	m	440	5.2				225	1095.1	651.52	300	705.5	600.7	300	54.55	81.48	161.39	137.5	645.95	459.09	277.55	443.85	412.63	11.25		97	49	958	98	3	63	209	49	17	0	0
22	f	81					90																		10	2	0	1	15	17	4	128	0	0	0
23	m	360					225	877.59	939.29	742.5	848.41	729.83	365.15	607.69	566.67	481.88	411.79	595.59	644.19	565.12	600.65	524.46	26.98		69	10	19	12	0	43	31	106	11	0	3
24	m	400					256	800	917.65	736	825.26	668.75	313.64	237.84	182.76	253.64	210.47	688.24	649.02	423.26	595.86	523.29	23.53		6	2	2	1	0	13	8	4	1	0	0
25	f	342	4.1				90	285	277.42	347.62	296.74	303.26	100	72.22	134.21	98.76	87.5	457.14	756.25	641.51	598.25	514.75	8.4		67	23	1	1	0	0	0	8	15	0	0
26	f	360	8.7		182																				29	0	0	1	0	6	0	0	4	0	0
27	m	324			225																				43	4	4	8	2	8	2	8	14	0	0
28	f	484	3.5	2.7			144	401.72	320.69	295.92	341.82	317.33	165.96	118	197.73	158.87	161.73	496.55	473.68	456	476.36	481.54	11.2		54	10	73	218	1	1442	1679	10000	157	50	60
29	m	0	1				0																		14	0	0	2	0	3	6	0	1	0	0
30	f	240	4	1.5 (0)	144	169																			108	13	5	17	12	579	395	612	24	3	5	4	2230	611	280	275
31	f	440	4.7				180	895.65	789.19	413.16	711.57	496.09	344.07	486.27	477.36	431.9	314.29	1058.4	1164.1	730.43	978.99	914.29	13.31		39	7	5	10	1	279	405	437				3	2130	477	253	109
32	f	360	9.9	9	324		400	496.97	670	960	652.56	524.9	221.43	135.71	209.09	183.58	138.25	828.57	742.86	500	721.05	645.37	11.7		121	7	13	26	13	461	308	10000	42	37	37	5	1830	458	238	42
33	f	361	6.7				256	763.27	700	632.14	710.34	644.87	157.5	269.77	332.14	245.05	227.33	752.73	778.26	591.07	702.55	633.77	17.55		26	3	6	10	5	133	319	3				4	3060	590	258	139
34	f	225			210	144	156	298	157	176	210		126	68	77	90		446	620	439	502				38	5	19	28	1	2	1	531	20	9	12	4	1830	732	224	349
35	f	225	3.6		143	165																			36	9	2	9	1	333	14	206	27	2	1	5	2200	613	186	753
36	f	225	6.1				169	627.78	586	661.9	623.29	560.09	149.18	336.96	302.13	251.95	236.87	734.62	782.5	632	711.97	626.64	20		22	5	1	3	0	228	1	8				5	1820	506	121	608
37	m	225			169																				79	10	182	125	6	768	981	10000	46	13	15	5	1640	555	172	8467
38	m	400	7				195	900	783.33	614.71	783.19	636.02	150	263.46	285.71	231.69	186.46	932.08	660.53	565.63	752.85	663.45	17.41		59	0	2	5	0	2079	3125	31				5	1860	644	204	7854
39	m	225	5				144	435.71	258.54	274.07	341.94	328.89	160.47	47.37	52	94.34	91.45	913.64	829.73	575.68	781.36	662.36	14.29		138	6	3	7	1	3125	3125	628	22	1	4	4	1940	276	178	1761
40	f	289	6				144	731.11	670	338.89	635.48	635.48	112.77	160	186.67	142.16	142.06	1016.2	1179.4	1446.6	1146.7	1137	24.6		32	4	8	29	1	0	0	76	2	0	0	4	1850	973	280	199
41	f																								76	20	18	9	1	1017	1003	3721	37	1	8	4	3290	622	246	205
42	f	324					225	667.57	822.58	840.63	771	778.76	224.14	207.69	178.95	206.76	217.28	1015.7	1070	942.31	1003	965.06	10.42		75	7	3	8	4	1353	677	232	31	0	1	4	2020	308	327	971
43	m	324	4.2	4.1	324	400	400	353	448	296	365		200	243	89	177		423	739	575	438				331	15	10	104	1	2511	504	2828	185	30	16	5	3810	411	98	8324
44	f	289	8.1				144	1083.7	981.25	726.09	966.33	837.6	207.41	235.56	113.89	191.85	164.25	718.52	835.14	725	757.39	683.33	29.28		100	20	7	25	8	1018	877	10000	43	37	41	1	2010	325	234	62
45	m	500	5.8				144	423.53	524.14	355.56	444.44	444.44	144.74	315.63	118.18	197.83	186.41	464.29	466.67	326.67	434.33	434.33	14.56		12	9	0	2	0	1	1	33	5	0	0	5	1490	368	158	8075
46	f	361	7.9				225	322.64	568.29	702.56	509.77	473.12	198.36	246.15	207.89	217.22	206.72	822.37	1092	839.22	903.39	850.96	18.41		190	5	5	60	2	599	538	1594	25	7	3	4	2640	298	248	1186
47	f	272	6.7	5	256	270	289	318	337	341	332		182	200	213	198		541	610	518	556		9.89		17	16	59	37	1	873	545	768				5	2860	889	156	3951
48	f	484	6	4.8	400	400	400	834	819.51	938.89	859.06	787.15	139.24	314.29	417.07	254.94	261.79	772.58	991.67	966.67	883.58	895.56	21.37		173	33	18	22	0	354	165	7874				4	1340	358	113	635
49	f	225					100	242.88	202	219.18	224		55.8	30.4	33.19	39.53		383.46	283.13	310.76	322.73				44	12	2	7	0	48	85	212	21	3	2	3	1840	246	275	361
50	m	225	4.2				150	798.31	574	336.96	589.03	460.59	371.43	341.46	227.91	315.79	230.36	790.16	606.82	510	647.74	528.22	17.01		56	16	33	61	1	2067	840	407	52	22	8	4	1800	500	243	831
51	m	340			255																				85	15	16	23	7	3125	3125	108	46	8	9	4	1490	344	106	539
52	f	324					144						233.33	294.23	267.44	263.23	199.28	540.98	497.92	482.86	512.5	422.13	0.05		23	28	351	208	4	48	5	162	33	0	1	4	1490	177	187	598
53	m	400			225																				250	15	6	14	1	2872	751	1782	38	4	8	5	1930	471	198	2945
54	m	440					306						149.25	213.79	210.2	187.93	151.26	874	1028.5	678.57	852.26	647.7	0.03		177	14	25	31	7	408	224	631	36	3	1	4	2200	485	283	59
55	f	324					169	726.79	657.45	472.73	628.57	587.15	131.25	146.81	202.63	157.14	149.1	610	777.27	733.33	700	678.57	11.42		4215	51	8229	31	10	638	502	10000	20	0	5	3	2640	371	237	117
56	f	360	10		256	400	324	856	785.37	736.67	802.48	726.36	196.15	244.74	326.67	244.17	233.94	795.83	1295.2	1206.6	1026.2	904.37	14.44		1000	58	34	46	2	3125	3125	3185	46	28	21	4	2670	579	193	1259
57	f	440			225																				18	20	16	21	0	29	9	38	2	0	0	5	2220	599	144	3327
58	m	225			0																				13	10	4	38	5	0	0	10000	42	35	29	5	4100	915	210	7092
59	f	100					72	313.07	307.43	231.17	280		165.37	137.74	136.82	146.7									16	7	4722	728	1	291	263	303	32	0	0	5	1800	499	328	4228
60	f	484			225																				1000	91	27	101	2	1364	993	84	33	0	0	5	3120	361	260	2583
61	m	270			380
62	f	484	12.5		225																				144	11	34	2	0	672	466	3	24	0	1	5	2130	662	201	320
63	m	225			144																				116	8	0	9	1	0	2	13	7	0	0	1	3030	354	112	183
64	f	255	6.9		272		272	349.18	385.71	352	362.28	262.97	168.75	106.06	125	136.43	95.38	674.14	583.02	516.33	595.63	451.72	7.95		12	6	2	0	0	0	1	26	3	0	0	5	2620	259	204	1238
65	f	225	4.9				100	352.47	383.74	285.71	341		519.32	571.86	450.26	511.5		330.08	309.46	244.94	298.41				473	802	44	40	7	3125	3125	52	167	35	14	4	4250	581	214	1749
66	f	225					225	369.57	502.17	434.09	435.29	448.7	173.85	230.65	158	189.27	168.49	596.92	649.06	492.75	576.35	604.12	11.03		38	12	79	33	11	3125	2641	270	31	1	1	5	1590	568	227	976
67	m	225					196	262.22	126.67	105	166.92	156.83	172.41	41.82	56	92.64	74.88	558.18	291.11	227.27	363.23	327.65	6.54													4	1830	367	41	57
68	m	289	6.7				144	564.15	406.06	205	385.47	293.14	275	111.11	58.18	149.09	97.64	638.6	425.81	280.7	447.73	360.19	18.86		84	18	2	13	1	0	0	72	26	3	1	5	1760	360	121	3400
69	f	225	6.1				0	326.19	176.21	47.72	179		74.39	31.3	11.98	43		866.23	582.87	471.7	634.69															4	2300	487	159	241
70	m	400	6.1		255																				41	2	2	13	0	0	1	834				4	1710	515	83	469
71	f	484					121	840	741.3	721.15	772.15	719.93	233.93	292	191.53	236.36	232.84	936.49	1012.7	747.46	894.44	826.39	21.88		85	0	4	9	3	1	1	1775	29	17	14	4	2290	407	160	nd
72	m	550					324	584	381.25	318.42	438.24	408.02	257.63	58	24	121.38	82.94	570	448.21	407.84	479.64	456.74	13.47													4	1890	469	136	109
73	f	400	3.8		225																				18	5	34	24	1	3125	3125	243				5	2100	601	175	605
74	m	400					196	755.93	407.32	266.67	505.52	395.77	126.23	94.12	92.68	106.54	86.15	1347.3	973.33	705.88	1023.5	714.53	9.41		13	1	44	16	2	3	25	2	10	0	0	5	2190	405	202	2201
75	m	360	10.5		240																				175	1	1000	1000	0	826	1558	828	142	24	14	5	2770	542	198	1176
76	m	400					255	413.64	228.85	122.22	259.12	249.03	100	160.29	138.89	131.16	122.89	380.36	960.61	564.1	585.94	573.23	13.49		70	9	182	10&	58	3125	1953	319	52	34	12	5	3580	552	122	4958
77	m	100	1.3		0																				57	13	16	85	37	3125	3125	10000				5	1890	821	194	905
78	f	156	5.9		72																				63	6	114	31	1	1006	770	10000	181	30	20	4	3760	231	356	589
79	f	300	11.4		324	180																			20	1	4	3	0	0	0	147	19	1	2	3	1920	358	221	35
80	m	240	9.2		156	225	182	466.13	555.77	383.67	469.94	310.06	458.33	420.37	150	342.44	241.81	555.77	652.94	506.12	572.37	437.93	13.47		39	2	1	2	0	4	9	19				4	1440	669	109	816
81	f	225	9.9		144	225	144	322.06	351.11	185.42	289.44	196.89	209.68	185.71	75.68	168.24	106.56	875	728.21	342.86	657.36	378.78	13.41		193	16	11	32	3	0	5	8				5	2100	296	182	3608
82			9.3
83	f	270	4.8	3.2	100																				59	9	3	4	0	0	2	24	31	1	0	5	2590	908	301	1095
84	m	156	5		156	400	225	522.03	131.48	124.59	261.49	218.48	194.74	58	21.82	104.42	65.65	672	542	420.41	545.64	477.26	17.67		34	13	266	151	1	0	72	958				4	2140	494	156	526
85	m																								42	26	6	14	0			105	17	0	0	5	1990	446	146	2945
86	m	225	7.8		49	144	64	425.45	290	80	255.56	148.06	326.32	307.41	131.03	253.25	150.42	778.72	619.57	488.33	616.99	439	8.77		35	0	46	29	0	637	563	89	20	1	1	5	1980	442	128	4076
87	m	156	5.2		81	144																			50	3	7	11	0	699	430	168	33	0	0	3	1800	439	185	25
88	m	285	5.3		210	289	196	632.73	522	251.22	487.67	343.24	172.41	70.18	66.67	106.25	74.22	600	500	433.33	522.78	433.16	6.45		186	14	13	17	2	940	717	10000				5	1750	258	161	1572
89	m	225	4.9		110	195	169	471.93	662.5	460	519.73	481.63	172.88	223.08	100	162.94	115.84	638.98	857.89	646.94	698.63	588.24	18.18		1198	47	7	18	1	1277	899	390	46	8	5	4	2390	689	128	288
90	m	225	7.2		169	210	196	929.82	501.85	397.56	634.21	508.37	281.43	288	155	251.88	184.94	900	941.67	685	855.7	706.71	11.34													5	3060	652	191	2870
91	f	300	7		144	120	144	615.79	600	458.14	564.38	495.45	116.67	39.13	58.33	78.31	50.25	800	627.78	461.76	629.81	548.04	11.23		57	16	36	29	0	8	19	858	1	0	0	4	2140	190	225	206
92	m	272	8.4	4.7	240	225	225	908	538.18	448.98	629.87	435.58	147.46	81.03	64.58	100	91.91	1047.8	720	623.08	787.84	723.98	8.35		800	73	12	17	3	1372	366	33	43	28	9	5	2450	787	278	8862
93	m	225	5.7				240	344.83	411.86	226.09	322.04	235.79	214.49	184.48	92.31	164.06	107.12	403.17	528.57	373.58	430.91	329.62	11.01		1000	114	10000	831	5	2369	3125	132				5	1880	426	182	685
94	f	342	8				240	556.06	341.38	169.57	378.24	266.43	91.55	155.77	105	114.21	74.37	664.81	706.38	408.89	599.32	503.15	8.66		64	30	28	23	0	3125	3125	6166	30	37	16	5	2790	399	174	695
95	f	361	6.1	4.7	225																				619	26	16	149	0	761	1125	10000	54	23	6	5	4100	924	433	4649
96	m	182	4.9				110	709.68	492.54	356.45	518.85	472.78	140	80.3	8.33	84.24	51.87	780.95	475	360	550.43	480.47	8.23		1000	51	48	65	4	1445	1767	10000	72	36	32	5	2630	765	129	2443
97	f	0	1.2				0	175.65	115.75	91.79	130		39.63	24.15	25.1	30		248.7	210.62	172.84	212.88
98	m	324	5.7				225	546.03	457.89	235.09	417.51	241.67	150.85	425.42	515.87	367.4	273.33	435.21	1071.4	975	765	637.99	8.32		10000	101	52	55	7	3125	3125	10000	48	33	16	5	2660	418	191	4233
99	m	360	3.7	2.9			288	570.91	266.1	120.63	309.04	260.22	84.78	36.67	22.22	44.38	40.52	604.84	521.67	485.42	541.76	471.95	8.53		73	30	72	81	8	1871	3125	138	51	8	0	4	5120	841	180	819
100	f	16	4				25	325.84	150.77	110.96	178		96.64	52.92	55.76	67		306.87	248.57	177.02	241.45				137 or 440	8 or 7	1 or 5	2 or 12	0							5	3400	939	223	3006
101	m	340	4	3.6			256	410.34	382.69	274.58	354.44	264.01	222.5	205.88	168.85	201.04	158.82	515.38	531.37	443.14	498.2	426.47	9.21		89	27	61	30	7	1398	894	117	35	13	6	5	2990	536	264	195
102	m	225	6.2		169	132	196	554.72	402.13	330	447.69	327.33	257.14	98	110	162.33	83.51	576.19	490	592.68	553.66	444.48	13.65		2992	51	10(6)	686	7	1258	1137	10000	47	35	35	4	3440	989	210	2330
103	f	225	9.2				140	570.59	561.76	303.33	485.71	416.3	183.75	115.63	61.67	126.47	86.09	610.13	387.3	263.24	430.95	377.18	8.8
104	m	195	7.7	4.9	156	182	110	399	440	281	373		241	167	159	189		718	841	649	736		13.63		146	9	2	8	3	352	1	10				5	2140	324	475	2994
105	m	210	4.5		225	169	144	491.38	238.46	226.09	328.85	260.6	344.26	409.3	211.9	325.34	208.22	732.69	766.67	578.95	699.24	568.12	31.25		99	6	13	23	15	0	10	204	45	8	1	3	4550	546	286	61
106	f	400	6.3		156	360	323																													5	3650	729	224	1242
107	m	320	4.5	1.4	182	256	225	364	465	361	396		302	348	433	361		557	750	885	731		16.11		1000	10(6)	10000	10 (22)	0	3125	3125	7	76	22	9	4	5700	651	311	463
108	f	240	8.5		144	169	144	325	384	350	353		198	168	90	152		495	631	519	548				86	16	16	47	7	3125	3125	538	36	3	4	5	2830	409	271	2080
109	m	500	3.2				300	272.73	125.81	146.77	178.21	169.55	243.94	134.78	198.18	191.05	137.99	322.22	211.86	168.97	240.74	173.3	8.12		1000	20	7	16	1	3125	2610	585	54	12	12	5	3580	632	132	2035
110	m	324	5.2				225	458.62	509.8	479.07	481.58	466.44	226.56	281.36	126	216.18	167.19	1007.5	1014.8	675.47	894.77	758.65	6.7		124	22	39	129	6	11	19	188	51	28	8	4	2270	543	112	784
111	m	400	6.2		196	225	25																		32	12	37	26	5	3125	1407	46	2	0	0	5	3550	814	143	1864
112	m	196	3.8				144	392.54	140	96.15	226.63	202.27	62.35	35.19	38.24	49.13	55.56	310.71	205.17	192.73	236.09	225.6	6.99		58	7	5	6	0	86	196	10000	17	2	5	5	2330	203	190	706
113	m	144	8.4				169	259.26	331.11	232.61	276.27	274.89	237.25	155.32	108.89	169.93	138.13	655.36	471.19	439.22	523.49	511.55	12.2		153	12	29	16	1	2	1	165	32	1	3	4	2200	486	393	1140
114	m	256	7.4				100	394.83	230.19	218.75	280.57	248.47	128.07	18.46	13.85	50.27	39.32	338.89	215.52	223.73	257.31	221.68	13.29		69	34	6	7	1	179	106					4	1990	468	167	192
115	m	324	4.2				225	736	774.42	477.14	678.13	502.95	370.18	417.02	249.06	343.31	229.17	364.29	504.55	491.67	455.97	424.1	23.41		1414	48	5	4	0	482	246	1552	36	0	2	5	2330	356	225	1523
116	m	256	5.1				196	479.1	137.31	156.36	264.02	257.02	126.47	52.17	30.16	70.5	52.87	405.08	273.33	236	311.69	240.27	6.5		50	7	13	19	1	60	85	556	25	1	2	4	2470	910	250	116
117	f	225	8.9		81	132	132	415.79	180	107.41	235.67	183.82	147.17	211.76	44.74	142.96	98.44	659.26	780	593.1	676.05	583.85	9.79		1000000	110	10(10)	839	18	3125	3125	10000	41	34	24	5	1970	763	163	964
118	m	225	6.4		132	110	70	550	418.52	396.55	455.88	440.71	135.23	162	95.45	132.97	109.67	763.64	840	948.39	833.33	767.62	11.26		72	41	65	60	1	769	862	10000	35	15	16	4	2100	250	270	145
119	m	225	3.7		169	168	110	451.92	230.36	143.48	279.22	211.73	201.85	144.44	136	161.39	114.47	625.49	262	83.64	317.95	205.54	5.61													5	1490	327	173	2287
120	f	460	5.5	5.2	225	400	400	450	365.71	198.33	343.94	297.97	143.9	224.07	144.07	166.15	152.07	350.77	1240.8	961.82	807.69	798.75	6.73		265	36	37	28	6	902	409	10000	24	1	3	5	2150	809	141	3139
121	f	270			225	256																			1246	18	28	66	7	3125	1947	10000	44	19	12	5	4290	451	246	3160
122	m	180	6.5		100	100	49																		134	12	6	27	3	698	595		30	0	4	5	2080	361	233	21311
123	m	288	9.8		225	240	225																		118	16	160	635	3	1430	2480		3	0	1	5	2850	399	191	1621
124	m	289	5.7		289	169	324																		524	38	1	18	0	66	89					5	1790	324	163	435
125	m	156	5.3		144	144	100																		142	1	3	10	0	3125	3125		30	37	15	5	2390	326	128	1981
126	f	400	5.2		225	400	182																		2744	14	7	18	1	606	258					5	2860	493	190	526
127	f	288	6.2		225	225	225																		1856	22	834	1000000	0	867	559		43	9	6	4	2330	679	197	550
128	f	380	8.1	3.6	272	324	225																		534	13	19	38	0	18	1365		57	39	41	5	4650	1140	316	7687
129	m	121	7.9		64	144	64																		34	0	0	2	0	3	4					5	1400	235	96	11001
130	f	169	5.8	4.9	169	99																			23	5	0	3	0	4	27					3	1470	207	191	80
131
132	m	196	4.5		144	42	81																		115	5	79	25	4	1585	2806					5	2390	621	185	1879
133
134
135
136
137
138
139
140
141
142
143
144
145
146
147
148
149
150
151
152
153
154
155
156
157
158
159
160
161
162
163
164
165
166
167
168
169
170
171
172
173
174
175
176
177
178
179
180
181
182
183
184
185
186
187
188
189
190
191
192
193
194
195
196
197
198
199
200
201	f	400	6.6	5.3																					6	4	1	2	0	0	0	8	0			4	1300	273	116	222
202	f	1600	8.6																						56	5	2	4	0	0	0	21	0			3	1300	145	233	32
203	f	396	7	6.1																																4	1420	196	199	876
204	f	900	8.7																						11	14	2	0	0	0	0	33	17			4	1500	199	156	252
205	f	440	11.4	3.8																					65	9	0	0	1	0	0					4	1370	193	192	131
206	f	575	7	4.6																					25	8	3	7	0	0	10	15	3			3	1780	187	190	132
207	f	340	5.4																						34	5	1	2	0	0	0	0	14			4	1640	118	229	272
208	f	546	7.4	3.7																					28	5	1	1	0	7	7	3	0			4	1190	204	139	446
209	f	400	7.4																						46	15	2	3	0	13	21	0	21			1	1590	289	263	32
210	f	460	7.4	5.7																					34	4	2	4	0	18	9	63	14			4	2000	247	433	478
211	f	420	9.6																						13	6	1	2	0	6	2	0	4			4	1360	173	161	171
212	f	306	5																						25	10	3	4	0	2	0	2	0			4	1360	168	188	137
213	f	754	5.4																						21	2	0	1	0	2	1	0	0			4	1350	270	171	343
214	m	1050	5.3																						21	8	2	3	0	22	0	16	5			3	1310	160	106	180
215	f	648	6.6																						10	12	0	0	0	2	0	0	2			3	1370	125	144	119
216	f	360	7																						15	2	3	2	0	0	0	0	3			3	1340	160	433	96
217	f	440	4.6																						23	7	1	0	0	1	2	25	5			4	1440	252	180	491
218	f	900	6.7																						23	57	2	1	8	0	3	0	0			1	1330	208	115	13
219	f	550	7.6																						20	6	2	1	0	3	7	1	0			1	1600	292	186	95
220	f	600	8.3																						20	12	3	4	0	2	2	21	1			1	1530	176	324	65
221	m	460	7.7																						11	1	3	2	0	0	2	160	0			4	1240	180	136	119
222	m	225	6.7																																	4	1760	264	170	677
223	f	289	13.2																						10	1	2	2	0	0	0	0	1			3	1380	206	210	180
224	f	400	3.3																						7	1	2	2	0	44	29	0	15			4	1090	147	195	946
225	f	420	7.6																						10	11	2	0	0	0	0	23	5			4	2100	254	200	198
226	f	6251	6.5																						10	1	1	2	0	0	0	14	3			1	1520	250	187	173
227	m	396	5																						15	2	0	3	0	0	0	0	4			5	1890	235	222	6185
228	f	1225	6.6																						68	9	0	0	0	0	0	46	1			1	1290	400	252	56
229	f	529	8.4																						11	2	2	3	0	1	0	17	7			4	1560	236	222	2647
230	f	168	8.2																						12	1	1	3	0	0	0	448	0	0	0	4	1860	317	290	747
231	f	600	6.3																						19	10	0	1	0	0	0	11	1			4	1600	433	147	305
232	f	0	1.3	0.8																					22	9	3	4	0	2	0	1	1			5	1820	335	158	5326
233	m	256	2.8	1.3																					15	1	0	3	0	17	3	13	0			5	1280	190	111	12723
234	m	240	5.3																						19	13	0	1	0	0	0	nd	0			4	1470	255	181	295
235	f	0	4.2																						6	1	1	1	0	0	3					4	1550	283	300	510
236	m	156	2.2																						14	1	1	2	0	0	3					5	1880	246	118	1495
237	f	729	5.7																						23	3	2	6	0	0	0					4	1200	436	210	207
238	f	625	5.4																						8	0	1	0	0	1	4					4	1290	301	200	541
239	f	460	10																						23	8	9	5	0	0	0					4	1420	237	175	251
240	m	400	5.7																						22	1	1	4	0	0	84					3	1610	302	nd	98
241	f	400	8				625	190.7	78.57	65.38	106		78.43	34.62	13.33	40		407.14	392.59	308.33	369		13		27	2	2	11	0	0	0	17	1			2	1460	299	212	28
242	m	0	1.6				0																		36	1	0	4	0	0	0					5	1610	259	101	935
243	m	340	9	5.6			195																		16	0	1	1	0	0	0	109	0			3	1490	238	87	37
244	f	324	10				304	391.11	373.17	334.88	367		156.82	150	214.29	173		636.36	681.82	517.07	605		16		16	7	1	4	0	0	0	55	5			3	1610	283	164	113
245	m																								16	8	1	10	0	3	5	182	5			4	1690	708	106	950
246	m	143	6.8				81																		13	0	2	2	0	2	5	17	0			4	1090	143	259	372
247	m	360	4.8				180																		16	5	0	2	0	1	5	33	1			4	1570	240	324	342
248	f	100	10.5				56																		13	5	2	4	0	2	3	10	6			4	1460	223	185	315
249	m	156					90																		65	1	1	5	0	33	40	78	1			5	3120	569	228	862
250	f	0					0																		19	3	2	3	0	62	0	76	5			3	1460	351	132	65
251	f	0	5.5				0																		20	4	3	3	0	29	38	256	9			1	1700	418	153	13
252	f	323	5.9				300						116.67	124.49	80	107									14	1	2	4	0	3	1	42	1			1	1520	259	219	19
253	m	80	9.6				121	643.75	432.76	257.89	434		98.15	46.88	15.87	51									15	1	1	3	0	0	0	0	0			1	1630	241	175	33
254	m	225	4.6				36	202.63	81.25	73.81	115		47.69	47.37	16.67	39									43	0	0	1	0	2	26	18	2			4	1380	297	114	389
255	m	225	5.7	2.9			300						148.15	134.62	114.63	134									33	1	1	3	0	0	1	12	1			4	1190	193	169	110
256	m	132	6.5				81	215.52	242.55	246.97	235		127.78	111.32	111.11	117		411.11	401.96	361.82	389		16		15	0	1	1	0	0	11	29	1			4	1450	190	66	92
257	m	182	5.7				81	268.42	232.08	213.46	239		150	53.33	70.59	89		412.5	475	400	426		7		36	0	0	5	0	0	8	39	0			3	1340	324	151	89
258	m	100	11.4				121	213.04	196.36	150.91	189		107.35	47.06	54.72	71		256.25	170.49	188	202		10		26	2	1	2	0	19	0	23	0			4	1610	140	104	130
259	m	255	8.7				80	373.68	267.44	187.8	274		128.57	110.34	90.32	108		245.9	377.5	259.26	285		10		45	2	3	11	0	4	2	0	9			3	1340	460	194	53
260	m	169	7.9				90	777.5	720.29	370.97	639		308.7	269.23	161.11	240									35	2	0	7	0	20	0	9	15			4	1180	256	207	206
261	m	240	2.5				130	486.89	208.89	92.68	292		455.26	216.67	148.28	251									54	1	0	6	0	0	0	95	10			3	842	892	116	11
262	m	120	3.6				100	267.92	169.09	152.46	194		89.74	89.58	97.37	92									23	2	0	1	0	19	0	4	2			5	1180	363	136	850
263	m	42	1				0	73.13	22.58	14.04	38		84.62	25	8.47	41									11	2	1	2	0	0	0	22	3			4	1780	172	84	193
264	m	288	2.9				21	564.18	378.85	210.64	406		295.65	167.39	83.72	184									52	3	3	7	0	0	0	1	14			5	1910	304	227	nd
265	m	156	4				110	227.5	411.11	286.49	323		93.75	48.33	47.62	61									16	15	0	0	0	0	0	nd	0			4	1760	329	237	177
266	m																								22	1	3	7	0	0	0	23	8			5	1550	401	129	879
267	m	30	5.4				36	176.27	91.53	31.48	102		67.31	31.25	18.42	41									28	1	4	11	0	0	0	4	0			5	1290	213	212	937
268	m																								28	3	1	8	0	0	0	13	14			4	1620	257	300	137
269	m	100	5.7				99																		19	5	0	6	0	0	0	6	2			5	1430	252	156	nd
270	m	100	5.7				30	206.38	158.14	146.34	172		70.91	71.79	42.5	63									23	1	4	7	0	2	0	100	0			4	1390	167	122	378
271	m	168	5.5				96	536.17	450.94	246.43	403		139.53	97.87	86.05	108									76	5	3	10	0	0	0	25	11			4	1760	374	193	542
272	m	90	9.5				88	1025	538.24	172.97	607		165.85	78.57	44.44	95									26	0	1	1	2	0	0	nd	1			1	1710	206	74	31
273	m	224	4.3	3.3			165	205.56	257.41	243.14	235		112	133.33	110.91	118		317.39	358.14	520.45	398		17		62	5	2	10	0	0	1	nd	29			4	1680	196	149	319
274	f	64	6.5				70	95.45	143.14	165.91	135		490.48	406.25	340.43	409		406.9	282.61	76.79	222		16		29	6	7	7	0	3	1	nd	1			1	2980	283	240	13
275	f	340	5.1				96	323.73	262.07	216.92	266		180.36	140.43	47.62	119		473.33	1292.1	528.95	748		10		31	8	2	13	0	0	0		3			3	1660	276	279	22
276	f	306	5.6				100	134.48	132.61	51.02	107		123.81	63.64	37.5	73		337.29	457.45	305.45	361		9		34	8	6	7	3	1	3		14			3	1640	518	281	74
277	m	256	5.9				90	102.86	165.63	196.3	151		82.14	57.14	50	63		398.21	255.74	252.73	301		4														1800	350	140	229
278	m	156	4.5				208																														1160	131	155	739
279	m	3021	4.8				255	111.67	91.55	123.73	108		206.98	195.35	176.6	192		392	550	592	507		4														2380	806	91	84
280	m																																				1620	171	100	nd
281	m	165	8.9				110	352.17	88.46	53.85	167		78.38	27.45	23.68	41		324.53	159.26	151.06	214		9														1620	356	212	nd
282	m	182	4.6				99																														1790	221	194	855
283	f	400	7				320	316.94	252.46	352.38	301		226.83	275.76	272.41	255		583.33	567.5	542.86	564		13														1910	449	368	305
284
285
286
287
288
289
290
291
292
293
294
295
296
297
298
299
300
301
302
303
304
305
306
307
308
309
310
311
312
313
314
315
316
317
318
319
320
321
322
323
324
325
326
327
328
329
330
331
332
333
334
335
336
337
338
339
340
341
342
343
344
345
346
347
348
349
