# Supplementary material for: Male Sex Bias in Immune Biomarkers for Tuberculosis
Source: Front Immunol. 2021 Mar 16;12:640903. doi: 10.3389/fimmu.2021.640903 (PMC8007857; doi:10.3389/fimmu.2021.640903)
Supplement: Supplementary file 4 [file Table_2.xlsx]

## Sheet: Sheet1
S+PTB										Contacts of S+PTB							Migrants
IGRA	F<45	M<45	PPD	F	M	IgM LAM	F<45	M<45		PPD	F<45	M<45		F<45	M<45		PPD	F<45 - non zero values	M<45 - non zero values		F<45	M<45		F<45	M<45
	0.31	0.23		16.5	16.5		817	149		No TB	0	0	TB later	0	9		No TB	15	23	TB later	0	0	Prev TB	0	0
	1.07	0.25		21	21		82	162			0	0		6	15			10	7		9	0		0	4
	1.18	0.32		13	13		160	63			0	0		8	20			17	9		12	0		0	5
	1.5	0.7		16.5	16.5		0	9			0	0		14	20			15	11		15	0		5	10
	2.8	0.9		9	9		107	16			0	0		17	20			5	11		18	0		8	10
	3.1	1		18.5	18.5		227	41			0	0		20	35			20	23		19	6		8	10
	3.2	1.4		19	19		9	13			0	0		24				16	20		20	9		14	11
	3.98	1.9		22	22		259	15			0	0		28				14	5		20	10		20	17
	5.6	2.2		15.5	15.5			15			0	0						16	4		20	14		22	18
	8.3	2.31		21	21			28			0	0						2	11			15
	10	2.8		19	19			965			0	0						7	32			15
	10.7	3.43		19	19						0	0						13	17			16
	11.3	3.8		15	15						0	0						27	8			16
	11.5	3.8		15	15						0	0						14	3			16
	12.8	4.1		15	15						0	0						5	8			18
	15.01	4.7		17	17						0	0						10	12			18
		4.9		18	18						0	0						16	15			18
		5.6		17	17						0	0						12	7			20
		5.9		19	19						0	0						2	6			20
		6.1		16.5	16.5						0	0						3	17			35
		6.6		22	22						0	0						11	9
		6.7		15	15						0	0						10	13
		7		18	18						0	0						4	23
		7.1		18	18						0	0						10	17
		7.2		19	19						0	0						7	25
		7.99		21	21						0	0						6	19
		8.11		10	10						0	0						3	7
		9.1		22	22						0	0						1	4
		10		22	22						0	0						11	32
		11.1		16	16						0	0						4	14
		12.58		15	15						0	0						15	2
		12.98		15	15						0	0						10	6
		13.1		15	15						0	0						13	14
		15		22	22						0	0						19	7
		15.36		20	20						0	0						6	15
		16.1		12.5	12.5						0	0						2	10
		18		17.3	17.3						0	0						14	22
C+PTB	0	0.03		15	15						0	0						3	15
	0	0.22		16.4	16.4						0	0						4	5
	0	0.27		17.3	17.3						0	0						10	16
	0.2	1.3		18.5	18.5						0	0						17	12
	0.38	2.6		19	19						0	0						11	14
	0.6	2.98		0	0						0	0						8	21
	1.43	3.17		4	4						0	0						2	15
	1.7	3.6		15	15						0	0						20	3
	2.01	3.94		20	20						0	0						15	8
	2.7	3.94		15.5	15.5						0	0						10	12
	4.6	6.22		15	15						0	0						2	7
	5.3	6.35		21.4	21.4						0	0						16	5
	9.5	7.08		16.4	16.4						0	0						7	7
	10	7.1		20	20						0	0						27	8
	11.4	7.4		17	17						0	0						5	11
	12.66	8.99		19.5	19.5						0	0						6	10
	15.3	9.71		13	13						0	0						10	4
		10		48	4						0	0						15	12
		10		15	15						0	0						5	13
		10.25		25	10						0	0						12	22
		11.6			18						0	0						8	4
		14.15			3						0	0						3	11
		14.79			15						0	0						7	13
		15			24						0	0						8	5
		15.36			21						0	0						12	10
		16.1			25						0	0						50	20
		16.7			24						0	2						5	22
		18									0	3						11	16
											0	3						2	16
											0	3						12	38
											0	4						10	4
											0	5						6	2
											0	5						5	11
											0	6						10	6
											0	6						20	5
											0	6						6	6
											0	7						7	15
											0	7						8	13
											0	8						2	5
											0	8						20	2
											0	8						6	11
											0	8						6	10
											0	8						3	5
											0	9						10	9
											3	9						5	15
											4	9						15	8
											4	10						15	13
											5	10						4	13
											5	10						9	11
											5	10						20	10
											5	10						6	13
											5	10						5	6
											6	10						14	12
											6	10						12	14
											6	10						15	18
											6	10						5	9
											7	10						13	2
											7	10						2	12
											7	11						9	15
											8	11						20	4
											8	11						7	8
											8	11						17	6
											8	11						5	10
											9	12						4	13
											9	12						4	6
											10	12						9	7
											10	12						20	10
											10	13						3	9
											10	13						4	5
											10	13						17	5
											11	13						6	16
											11	13						1	9
											11	13						23	6
											11	13						4	9
											11	14						4	7
											11	14						13	5
											12	14						16	6
											12	14						10	5
											13	14						12	11
											14	14						30	8
											14	14						20	15
											14	14						6	13
											14	14						18	3
											14	14						19	9
											15	15						21	13
											15	15						9	11
											15	15						2	7
											15	15						5	20
											15	15						4	19
											15	16						5	20
											15	16						15	12
											16	16						4	12
											16	16						2	10
											16	16						2	17
											16	16						2	10
											16	16						9	6
											16	16						9	21
											16	16						3	18
											17	16						13	20
											17	16						5	6
											17	17						13	17
											17	17						28	15
											17	17						9	10
											17	17						16	15
											17	17						2	11
											17	17						17	16
											17	17						22	3
											18	18						13	10
											18	18						25	28
											18	18						5	6
											18	18						20	12
											18	18						7	6
											18	18						20	7
											18	19						13	8
											18	19						10	6
											18	19						22	7
											18	19						8	7
											19	19						6	12
											19	19						12	21
											20	19						19	9
											20	20						8	6
											20	20						13	10
											20	20						10	8
											20	20						10	35
											20	20						5	6
											20	20						7	3
											20	20						13	22
											20	20						3	22
											20	20						19	9
											20	20						5	5
											20	20						22	16
											20	20						5	8
											20	20						5	5
											20	21						15	7
											20	21						20	9
											20	21						5	24
											20	21						12	16
											20	21						2	7
											21	21						17	8
											21	22						9	7
											21	22						15	5
											21	22						10	4
											21	22						9	3
											21	22						19	18
											22	22						10	20
											22	22						10	5
											22	22						6	3
											22	22						14	4
											22	23						3	3
											23	23						8	6
											23	23						15	6
											23	24						2	9
											23	24						17	26
											24	24						20	5
											24	24						4	6
											24	25						3	5
											24	25						25	7
											25	25						5	12
											25	25						20	10
											25	25						2	20
											25	25						5	12
											25	25						4	5
											28	25						5	15
											29	26						4	20
											29	26						12	5
											30	29						5	11
											33	30						15	9
											35	30						13	6
											35	30						10	8
											52	35						7	2
												40						20	5
												40						12	9
												52						13	9
																		8	9
																		17	20
																		4	18
																		14	25
																		9	20
																		2	6
																		6	8
																		13	17
																		6	15
																		16	9
																		22	5
																		15	9
																		6	20
																		11	9
																		5	11
																		13	9
																		17	5
																		10	5
																		6	11
																		14	17
																		4	13
																		20	3
																		20	13
																		5	5
																		13	6
																		10	7
																		5	13
																		5	4
																		30	20
																		17	30
																		19	6
																		6	4
																		5	10
																		21	21
																		2	8
																		5	30
																		4	20
																		16	20
																		4	10
																		12	9
																		18	12
																		5	3
																		16	14
																		4	9
																		10	20
																		7	5
																		20	5
																		24	7
																		5	7
																		15	12
																		13	7
																		5	17
																		10	5
																		5	11
																		4	4
																		10	20
																		23	17
																		20	9
																		25	10
																		8	17
																		2	10
																		7	16
																		5	7
																		4	20
																		5	3
																		5	5
																		15	11
																		5	1
																		15	12
																		5	16
																		19	2
																		8	2
																		9	4
																		7	5
																		7	19
																		3	6
																		15	3
																		18	10
																		3	4
																		15	14
																		10	7
																		11	6
																		15	15
																		3	5
																		17	2
																		22	15
																		5	15
																		13	7
																		15	12
																		10	13
																		6	9
																		4	18
																		6	5
																		2	6
																		19	12
																		18	14
																		4	7
																		8	5
																		12	25
																		7	12
																		20	8
																		7	18
																		4	15
																		7	2
																		18	3
																		12	8
																		15	28
																		2	8
																		4	6
																		10	5
																		5	9
																		17	10
																		10	20
																		6	7
																		20	9
																		4	10
																		18	6
																		10	8
																		17	8
																		16	16
																		3	8
																		1	6
																		5	12
																		8	17
																		24	6
																		14	18
																		12	15
																		45	6
																		13	6
																		4	1
																		10	6
																		9	17
																		15	14
																		14	4
																		16	16
																		10	19
																		7	24
																		9	4
																		9	8
																		6	22
																		7	15
																		20	9
																		9	5
																		12	1
																		18	4
																		9	11
																		5	22
																		5	5
																		4	3
																		15	6
																		9	3
																		3	9
																		14	13
																		2	9
																		10	5
																		15	13
																		19	9
																		12	20
																		19	12
																		21	20
																		20	10
																		19	10
																		10	11
																		13	5
																		6	8
																		9	15
																		12	4
																		5	2
																		6	17
																		2	16
																		8	6
																		5	20
																		9	11
																		11	15
																		68	7
																		32	4
																		7	13
																		12	7
																		7	9
																		13	10
																		28	25
																		9	6
																		11	17
																		23	16
																		5	9
																		6	13
																		16	17
																		4	15
																		17	5
																		3	3
																		23	4
																		21	14
																		10	20
																		10	8
																		2	12
																		3	10
																		7	3
																		18	2
																		17	5
																		3	8
																		13	10
																		6	22
																		30	5
																		12	18
																		19	11
																		6	21
																		5	11
																		15	3
																		4	11
																		15	12
																		22	10
																		13	6
																		5	13
																		15	6
																		30	18
																		28	11
																		9	9
																		25	5
																		4	8
																		20	7
																		15	12
																		4	3
																		11	17
																		12	6
																		21	6
																		20	5
																		13	23
																		5	10
																		20	15
																		6	5
																		3	12
																		6	10
																		26	27
																		6	16
																		6	18
																		10	12
																		21	16
																		2	7
																		15	9
																		20	10
																		5	8
																		6	12
																		13	8
																		12	8
																		9	5
																		4	5
																		1	19
																		7	10
																		4	15
																		25	7
																		9	15
																		3	3
																		14	15
																		6	19
																		6	2
																		5	8
																		16	18
																		14	6
																		15	11
																		10	16
																		3	8
																		4	16
																		8	10
																		7	11
																		10	25
																		20	25
																		15	6
																		22	20
																		12	5
																		8	5
																		15	6
																		20	10
																		3	15
																		5	10
																		10	17
																		2	10
																		13	20
																		7	14
																		3	7
																		5	13
																		6	3
																		15	20
																		20	6
																		3	7
																		5	18
																		18	5
																		7	6
																		6	4
																		5	16
																		15	13
																		3	20
																		9	3
																		4	11
																		3	5
																		9	17
																		12	5
																		20	12
																		22	5
																		10	11
																		20	6
																		19	3
																		20	8
																		28	5
																		10	7
																			14
																			5
																			19
																			8
																			29
																			10
																			26
																			10
																			12
																			10
																			13
																			9
																			2
																			11
																			20
																			12
																			8
																			13
																			20
																			20
																			12
																			17
																			5
																			8
																			24
																			6
																			3
																			14
																			3
																			5
																			28
																			13
																			15
																			17
																			4
																			8
																			12
																			15
																			14
																			18
																			12
																			6
																			19
																			8
																			15
																			9
																			4
																			10
																			3
																			18
																			8
																			16
																			10
																			15
																			6
																			6
																			3
																			10
																			15
																			18
																			8
																			13
																			10
																			11
																			9
																			12
																			15
																			6
																			30
																			12
																			4
																			6
																			5
																			15
																			3
																			15
																			19
																			15
																			15
																			15
																			15
																			15
																			15
																			15
																			15
																			15
																			15
																			25
